# Supplementary material for: Disparities in physician compensation for breast and prostate cancer operations
Source: PLoS One. 2025 May 15;20(5):e0323892. doi: 10.1371/journal.pone.0323892 (PMC12080758; doi:10.1371/journal.pone.0323892)
Supplement: S1 Appendix — (XLSX) [file pone.0323892.s001.xlsx]

## Sheet: Sheet1
HCPCS Code	Procedure description	Work Relative Value Unit (RVU)	Fully Implemented Non-Facility Practice Expensive (PE) RVU	Fully Implemented Facility PE RVU	MP RVU	Pre Evaluation Time (min)	Pre Positioning Time (min)	Pre Service Scrub Dress Wait time (min)	Median Intra Service Time (min)	Immediate Post Service Time (min)	Total Time (min)	Work RVU/Total Time (min)	Work RVU/Total Time (hours)
Mastectomy
19301	Partial mastectomy	10.13	7.18	7.18	2.48	30	10	15	60	20	216	0.0469	2.81
19302	Partial mastectomy with lymph node removal	13.99	9.74	9.74	3.44	40	3	15	100	20	276	0.0507	3.04
19303	Mastectomy simple complete	15	10.01	10.01	3.67	40	3	15	90	30	283	0.053	3.18
19305	Mastectomy radical	17.46	12.74	12.74	4.3	44	0	25	137	26	463.5	0.0377	2.26
19306	Mastectomy radical urban type	18.13	13.91	13.91	4.54	50	0	25	166	29	544.5	0.0333	2
19307	Mastectomy modified radical	17.99	12.93	12.93	4.43	40	10	15	120	30	343	0.0524	3.15
Averages	Average Mastectomy	15.45	11.085	11.085	3.81						354.333	0.0456667	2.74
Breast lymph node
38740	Remove armpit lymph nodes	10.7	7.71	7.71	2.61	60	0	0	60	30	231	0.0463	2.8
38745	Remove armpit lymph nodes	13.87	9.15	9.15	3.37	57.5	0	0	90	25	270.5	0.0513	3.08
Averages	Average Axillary lymph nodes	12.285	8.43	8.43	2.99						250.75	0.0488	2.94
Prostatectomy
55810	Prostatectomy radical perineal	24.29	11.23	11.23	2.88	42	0	25	186	25	515	0.0472	2.83
55812	Prostatectomy radical perineal	29.89	13.77	13.77	3.57	46	0	25	262	31	684	0.0437	2.62
55840	Prostatectomy radical retropubic	21.36	10.48	10.48	2.55	33	3	15	180	33	448	0.0477	2.86
55845	Prostatectomy radical retropubic	25.18	11.8	11.8	3.02	33	3	15	198	33	466	0.054	3.24
55866	Laparoscopic prostatectomy retropubic radical	22.46	10.04	10.04	2.68	40	15	12	180	50	362	0.062	3.72
Averages	Average Prostatectomy	24.64	11.46	11.46	2.94						495	0.0509	3.06
Pelvic lymph node
38571	Laparoscopy lymphadenectomy	12	6.04	6.04	1.54	40	3	10	90	30	250	0.048	2.88
38572	Laparoscopy lymphadenectomy	15.6	8.88	8.88	2.45	40	15	15	120	30	321	0.0486	2.92
38573	Laparoscopy pelvic lymphadenectomy	20	11.63	11.63	3.35	40	13	15	180	30	360	0.0556	3.33
Averages	Average Pelvic lymph node	15.87	8.85	8.85	2.45						310.33	0.0507	3.04
